# Supplementary material for: Strain-Specific Features of Primary Metabolome Characteristic for Extremotolerant/Extremophilic Cyanobacteria Under Long-Term Storage
Source: Int J Mol Sci. 2025 Feb 28;26(5):2201. doi: 10.3390/ijms26052201 (PMC11900582; doi:10.3390/ijms26052201)
Supplement: Supplementary file 1 [file ijms-26-02201-s001.zip]

Archive with 2 entries (2 files):
- Supplementary_Information_S1 (Materials related the cyanobacteria identification).pdf
- Supplementary_Information_S2 (Tables and Figures with detailed information related the manuscript).pdf
